# Supplementary material for: Dietary Supplementation of a Multi-Strain Probiotic Increases Muscle Mass in Pigs
Source: Int J Mol Sci. 2026 May 14;27(10):4381. doi: 10.3390/ijms27104381 (PMC13207453; doi:10.3390/ijms27104381)
Supplement: Supplementary file 1 [file ijms-27-04381-s001.zip]

Archive with 1 entries (1 files):
- ijms-4301388-supplementary.pdf
